# Supplementary material for: Proposal of Model for Evaluation of Viral Kinetics of African/Asian/Brazilian—Zika virus Strains (Step Growth Curve) in Trophoblastic Cell Lines
Source: Viruses. 2023 Jun 27;15(7):1446. doi: 10.3390/v15071446 (PMC10386092; doi:10.3390/v15071446)
Supplement: Supplementary file 1 [file viruses-15-01446-s001.zip]

Archive with 2 entries (2 files):
- Figure S1_Image result of cytopathic effect of viral kinetics.pdf
- Table S1_Complete table of viral kinetics data.xlsx
